# Supplementary material for: Neurotrophic and Neurotoxic Effects of Aβ42 and Its Oligomers on Neuronal Survival: Revealed by Their Opposite Influence on the Potency of Extracellular BDNF
Source: Int J Mol Sci. 2025 May 8;26(10):4501. doi: 10.3390/ijms26104501 (PMC12111036; doi:10.3390/ijms26104501)
Supplement: Supplementary file 1 [file ijms-26-04501-s001.zip]

Archive with 1 entries (1 files):
- ijms-3565364-supplementary.pdf
